# Supplementary material for: Reliability of AlphaFold2 Models in Virtual Drug Screening: A Focus on Selected Class A GPCRs
Source: Int J Mol Sci. 2024 Sep 21;25(18):10139. doi: 10.3390/ijms251810139 (PMC11432040; doi:10.3390/ijms251810139)
Supplement: Supplementary file 1 [file ijms-25-10139-s001.zip]

Archive with 1 entries (1 files):
- ijms-3206836-supplementary.pdf
